# Supplementary material for: Study on Preparation Process of Anticoagulant BAY2433334
Source: Molecules. 2024 Dec 21;29(24):6039. doi: 10.3390/molecules29246039 (PMC11679754; doi:10.3390/molecules29246039)
Supplement: Supplementary file 1 [file molecules-29-06039-s001.zip]

Archive with 2 entries (1 files):
- molecules-3325854-supplementary/
- molecules-3325854-supplementary/molecules-3325854-supplementary.pdf
